# Supplementary material for: PD-1 suppresses TCR-CD8 cooperativity during T-cell antigen recognition
Source: Nat Commun. 2021 May 12;12:2746. doi: 10.1038/s41467-021-22965-9 (PMC8115078; doi:10.1038/s41467-021-22965-9)
Supplement: Supplementary file 4 — Source data [file 41467_2021_22965_MOESM4_ESM.xls]

## Sheet: Fig. 1b
	BSA	gp33:H2Db	gp33:H2Db+PD-L1	OVA:H2Kb+PDL1
Minimum	39.24	90.76	54.73	54.99
25% Percentile	54.19	127.3	103.4	69.07
Median	63.27	165.2	127.9	83.82
75% Percentile	79.02	244.8	175.4	104.7
Maximum	100.4	490.7	257.1	163.4

## Sheet: Fig. 1c
	BSA	gp33:H2Db	gp33:H2Db+PD-L1	OVA:H2Kb+PDL1
Minimum	41.38	56.86	39.51	29.63
25% Percentile	57.06	96.97	112.4	49.92
Median	68.61	134	154.6	68.61
75% Percentile	90.36	229.9	203.4	83.02
Maximum	127.9	490.4	443.7	124.7

## Sheet: Fig. 1e
	gp33:H2Db	gp33:H2Db+PD-L1
Minimum	65.94	43.78
25% Percentile	135.7	61.2
Median	175.1	85.29
75% Percentile	247.5	122
Maximum	492	256.3

## Sheet: Fig. 1g
	BSA	gp33:H2Db	gp33:H2Db+ICAM-1	OVA:H2Kb+ICAM-1
Minimum	29.9	55.79	82.76	80.35
25% Percentile	83.56	136.4	162.4	121.9
Median	102.5	177	213.3	143.4
75% Percentile	135.4	237.3	294.9	171.9
Maximum	174.3	578.8	869.2	284.3

## Sheet: Fig. 2f
	0.5s	5s
Minimum	-0.16	-0.38
25% Percentile	-0.0675	-0.3
Median	0.01	-0.21
75% Percentile	0.0975	-0.105
Maximum	0.15	0.02

## Sheet: Fig. 2i
	KO	WT
Minimum	-0.66	-0.38
25% Percentile	-0.025	-0.3
Median	0.135	-0.21
75% Percentile	0.385	-0.105
Maximum	1.17	0.02

## Sheet: Fig. 3a
	NT	SHP In
Minimum	3e-05	8e-05
25% Percentile	0.0001	9.8e-05
Median	0.0002	0.00021
75% Percentile	0.0003275	0.00026
Maximum	0.0011	0.00063

## Sheet: Fig. 3b
	NT	SHP In
Minimum	0.0052	0.0066
25% Percentile	0.0099	0.011
Median	0.011	0.0145
75% Percentile	0.019	0.02475
Maximum	0.037	0.05

## Sheet: Fig. 3d
	NT	SHP In
Minimum	-0.38	-0.15
25% Percentile	-0.3	-0.0725
Median	-0.21	0.005
75% Percentile	-0.105	0.185
Maximum	0.02	0.46

## Sheet: Fig. 3e
	DMSO	Lck In
Minimum	0.00011	3.4e-05
25% Percentile	0.00016	0.00015
Median	0.00022	0.00029
75% Percentile	0.000505	0.00067
Maximum	0.00093	0.00089

[truncated: 18 more sheets: Fig. 3f, Fig. 3h, Fig. 4a, Fig. 4c, Fig. 4h, Fig.4j, Fig. 4l, Fig. 5c, Fig. 5d, Fig. 5e, Fig. 6e, Fig. 6f, Fig. 6g, Sup Fig. 1a, Sup Fig. 1b, Sup Fig. 2a, Sup Fig. 2b, Sup Fig. 2c]
